# Supplementary material for: Assessment of Potential Exposure to Pregnancy-Contraindicated Medications Among Women of Reproductive Age in Japan: A Retrospective Database Study
Source: Pharmacy (Basel). 2026 Mar 20;14(2):51. doi: 10.3390/pharmacy14020051 (PMC13010656; doi:10.3390/pharmacy14020051)
Supplement: Supplementary file 1 [file pharmacy-14-00051-s001.zip]

Archive with 1 entries (1 files):
- pharmacy-4170184-supplementary.pdf
